# Supplementary material for: Aggregation, Transmission, and Toxicity of the Microtubule-Associated Protein Tau: A Complex Comprehension
Source: Int J Mol Sci. 2023 Oct 9;24(19):15023. doi: 10.3390/ijms241915023 (PMC10573976; doi:10.3390/ijms241915023)
Supplement: Supplementary file 1 [file ijms-24-15023-s001.zip]

Archive with 1 entries (1 files):
- ijms-2501196-supplementary.pdf
